# Supplementary material for: Remodeling of Tumor Microenvironment by Nanozyme Combined cGAS–STING Signaling Pathway Agonist for Enhancing Cancer Immunotherapy
Source: Int J Mol Sci. 2023 Sep 11;24(18):13935. doi: 10.3390/ijms241813935 (PMC10530945; doi:10.3390/ijms241813935)
Supplement: Supplementary file 1 [file ijms-24-13935-s001.zip]

Archive with 1 entries (1 files):
- ijms-2574954-supplementary.pdf
